# Supplementary material for: Mesoporous Silica Xerogels Prepared by p-toluenesulfonic Acid-Assisted Synthesis: Piperazine-Modification and CO2 Adsorption
Source: Nanomaterials (Basel). 2025 Sep 23;15(19):1459. doi: 10.3390/nano15191459 (PMC12525869; doi:10.3390/nano15191459)
Supplement: Supplementary file 1 [file nanomaterials-15-01459-s001.zip]

Archive with 1 entries (1 files):
- nanomaterials-3849700-supplementary.pdf
